# Supplementary material for: Vaccine Confidence During Public Health Challenges and Prior to HPV Vaccine Introduction in Mali
Source: Vaccines (Basel). 2025 May 17;13(5):535. doi: 10.3390/vaccines13050535 (PMC12115454; doi:10.3390/vaccines13050535)
Supplement: Supplementary file 1 [file vaccines-13-00535-s001.zip]

Archive with 3 entries (3 files):
- Supplemental Materials File S1.pdf
- Supplemental Materials File S2 - Surveys.pdf
- Supplemental Materials File S3 - IRB Approvals.pdf
